# Supplementary material for: Well-Defined Polyethylene Glycol Microscale Hydrogel Blocks Containing Gold Nanorods for Dual Photothermal and Chemotherapeutic Therapy
Source: Pharmaceutics. 2022 Feb 28;14(3):551. doi: 10.3390/pharmaceutics14030551 (PMC8954019; doi:10.3390/pharmaceutics14030551)
Supplement: Supplementary file 1 [file pharmaceutics-14-00551-s001.zip]

Archive with 1 entries (1 files):
- pharmaceutics-1579792-supplementary.pdf
